# Supplementary material for: Long-Term Dietary Consumption of Grapes Affects Kidney Health in C57BL/6J Mice
Source: Nutrients. 2024 Jul 18;16(14):2309. doi: 10.3390/nu16142309 (PMC11280382; doi:10.3390/nu16142309)
Supplement: Supplementary file 1 [file nutrients-16-02309-s001.zip]

Archive with 1 entries (1 files):
- nutrients-3072860-supplementary.pdf
